# Supplementary material for: Exploring ethical elements in reporting guidelines: results from a research-on-research study
Source: Res Integr Peer Rev. 2025 Sep 22;10:20. doi: 10.1186/s41073-025-00180-0 (PMC12452000; doi:10.1186/s41073-025-00180-0)
Supplement: Supplementary file 2 — Supplementary Material 2. [file 41073_2025_180_MOESM2_ESM.xlsx]

## Sheet: data extraction
random number (list retrieved Jan 22)	Checklists	Year	Ext	Ext. Of	Code_ type extension	Type of extension	Code_study_type	Study_type group	Observation_study_typ	Study_typ	COI_Sponsor_present	Article_rat	Observation Article rationale	COI_explicit_inform	ICMJE	Author_guide	Raw_Data_share	Section	Item_number	Item_description_COI	Item_description_Sponsorship	Item_description_mixed	registration	protocol_established	protocol_shared	OBSERVATIONS
piloting	CONSORT: CONSORT 2010 checklist of information to include when reporting a randomised trial*	2010	2	na		na	1	clin		RCT (parallel groups)	2	1	items described with examples	2	2	2	2	Other information	25	na	Sources of funding and other support (such as supply of drugs), role of funders	na	1	2	1	na
piloting	STROBE: The Strengthening the Reporting of Observational Studies in Epidemiology (STROBE)Statement: guidelines for reporting observational studies	2007	2	na		na	1	clin		observational studies	2	1	items described with examples	2	2	2	2	Other information	22	na	Funding: Give the source of funding and the role of the funders for the present study and, if applicable, for the original study on which the present article is based	na	2	2	2	na
piloting	PRISMA The PRISMA2020 statement: An updated guideline for reporting systematic reviews	2020	2	na		na	2	sec		systematic reviews and metaanalyses	4	1	items described with examples	2	2	2	1	Other information	26,25	Item 26: Competing interests: Declare any competing interests of review authors.	Support: Item 25: Describe sources of finanical or non-financial support for the review, and the role of funders or sponsors in the review.	na	1	2	1	na
17	Publication guidelines for human heart rate and heart rate variability studies in psychophysiology -Part1: Physiological underpinnings and foundations of measurement	2024	2	na		na	1	clin		studies reporting heart rate and heart variablitity in psychophysiological research	5	0.5	items described without examples	2	2	2	2	na	na	na	na	na	2	2	2	na
25	The OHStatGuidelines for Reporting Observational Studies and Clinical Trials in Oral Health Research: Manuscript Checklist	2024	2	na		na	1	clin		observational studies and clincial trials in oral health	4	1	items described with examples	2	2	2	2	Methods: what did you do?	10, 9	9: Ethics: (…) Identify any competing interests of the authors and their employers.	10. Funding: Indicate who funded the study and any role the funder had in planning the study providing products or technical support during the study, analyzing the data, or publishing the results. Identify any competing interests of the funders	na	1	2	2	na
26	Reporting Conflicts of Interest and Funding in Health Care Guidelines: The RIGHT-COI&F Checklist	2024	1	RIGHT	1	offical	2	sec		reporting COI and funding in healthcare in guideline development	4	1	items described with examples	1	2	2	2	Conflict of interest (COI) of contributores to the guideline project	1-18	Items 1-18 (it´s fine only reporting the numbers)	Items 19-27 (ist fine only reporting the numbers)	na	2	2	2	it should be used with the main checklist
27	Reporting guidelines for precision medicine research of clinical relevance: the Be PRECISEchecklist	2024	2	na		na	1	clin		reporting of clincically relevant precision medicine research	5	1	items described with examples	2	2	2	2	na	na	na	na	na	2	2	2	na
36	Consensus reporting guidelines to address gaps in descriptions of ultra-rare genetic conditions	2024	2	na		na	1	clin		reporting phenotype descriptions for rare genetic diseases	5	0.5	items are decribed, no examples	2	2	2	2	na	na	na	na	na	2	2	2	na
39	REPORT-SCS: minimum reporting standards for spinal cord stimulation studies in spinal cord injury	2024	2	na		na	1	clin		reporting electrical spinal cord stimulation (SCS) parameters in perclinical and clinical spinal cords injury (SCI) studies involving non-invasivae and invasive electrical SCS	5	0.5	items are roughly described, no examples	2	2	2	2	na	na	na	na	na	2	2	2	na
42	The RETRIEVEChecklist for Studies Reporting the Elicitation of Stated Preferences for Child Health -RelatedQuality of Life	2024	2	na		na	3	other	economic evaluations, qualitative research	reporting of methods and results from studies of values for childhood health-related quality of life (HRQoL)	2	0.5	items are roughly described, no examples	2	2	2	2	Section C:Methods used to elicit stated preferences for child HRQoL	C11	na	C11: Were sources of funding and non-monetary support and the role of the funder(s) in the design described?(Yes/No)	na	2	2	2	na
43	We don’t know what you did last summer. On the importance of transparent reporting of reaction time data pre-processing	2024	2	na		na	1	clin		reporting of reaction time data pre-processing	5	1	items are described with examples	2	2	2	2	na	na	na	na	na	1	2	2	na
55	Preferred Reporting Items for Resistance Exercise Studies (PRIRES): A Checklist Developed Using an Umbrella Review of Systematic Reviews	2023	2	na		na	1	clin		reporting resistance excercise intervention studies	5	0.5	items are decribed, no examples	2	2	2	2	na	na	na	na	na	2	2	2	is expected to be used with CONSORT; SPIRIT
63	Expert consensus document: Reporting checklist for quantification of pulmonary congestion by lung ultrasound in heart failure	2023	2	na		na	1	clin		reporting of lung ultrasound (LUS) in heart failure research	2	2	no explanation or rationale	2	2	2	2	Other information	29	na	9. Source of funding and other support; role of funders	na	1	2	2	CONSORT flor diagram is suggested to be used for illustration for non-participation
65	Best practice guidelines for citizen science in mental health research: systematic review and evidence synthesis	2023	2	na		na	1,2	clin and sec		reporting mental health citizen science research	5	0.5	items are described without examples	2	2	1	1	na	na	na	na	na	2	2	2	for each guideline principle there is a recommodation to use different reporting guidelines together with the checklist (GRIPP2, PICO, SPICE, SPIDER, EBCS)
78	Improving the Reporting of Primary Care Research: Consensus Reporting Items for Studies in Primary Care-the CRISPStatement	2023	2	na		na	1	clin		reporting primary care research	5	1	items decribed with example	2	2	2	2	na	na	na	na	na	2	2	2	Instructions instruct authors to "(...) also use other reporting guidelines appropriate to their study and report.", also published in Chinese and Turkish
84	Initial Standardized Framework for Reporting Social Media Analytics in Emergency Care Research	2018	2	na		na	3	other	mixed method, qualitative research	reporting of social media analytics in emergency care research	3	1	items decribed with examples	2	2	2	2	Disclosures	20	na	na	Disclosures: 20: Describe sources of funding,support, and conflict of interest, particulary regarding proprietary data extraction and analysis tools.	2	1	1	na
103	Standards for Reporting Interventions in Clinical Trials Of Tuina/Massage (STRICTOTM): Extending the CONSORTstatement	2023	1	CONSORT	2	non offical	1	clinical		reporting interventions in clinical trials of Tuina/massage	5	1	items described with examples	2	2	2	2	na	na	na	na	na	2	1	2	"should be used with other guidelines, such as CONSORT-NP"
115	Best practice guidance and reporting items for the development of scoping review protocols	2022	2	na		na	2	sec		reporting scoping review protocols	2	0.5	items described, no examples	2	2	1	2	Support	5a-5c	na	Suport: Sources : 5a: Indicate sources of financial or other support for the review; Sponsor: 5b: Provide name for the review funder and/ or sponsor; Role of sponsor or funder: 5c: Describe roles of funder(s), sponsor(s), and/or institution(s), if any, in developing the protocol	na	1	1	1	"to be read in conjuction with the best practice guidance and reporting items for the development of scoping review protocols for important clarification of items"
116	Establishing reporting standards for participant characteristics in post-stroke aphasia research: An international e -Delphiexercise and consensus meeting	2022	2	na		na	1	clin		Reporting of participant characteristics in post-stroke aphasia research studies	5	0.5	items described, no examples	2	2	2	2	na	na	na	na	na	2	2	2	na
117	STARTERChecklist for Antimalarial Therapeutic Efficacy Reporting	2022	2	na		na	1	clin		Reporting the results of antimalarial efficacy studies.	5	2	no explanation or rationale	2	2	2	2	na	na	na	na	na	2	2	2 (guideline on protocol)	adherence to WHO standards for efficacy trials is promoted
121	Methodical approaches to determine the rate of radial muscle displacement using tensiomyography: A scoping review and new reporting guideline	2022	2	na		na	1	clin		Reporting of measurement protocols for determining radial muscle displacement using tensiomyography	5	1	items decribed with examples	2	2	2	2	na	na	na	na	na	2	1	2	na
123	Bayesian Analysis Reporting Guidelines	2021	2	na		na	3	other		Reporting Bayesian analyses.	5	1	items described with examples	2	2	2	1	na	na	na	na	na	2	2	2	na
125	The Do CTRINEGuidelines: Defined Criteria To Report INnovationsin Education	2022	2	na		na	1	clin		Reporting of educational innovations in curriculum development	5	2	no explanation or rationale	2	2	2	2	na	na	na	na	na	2	2	2	na
127	The RIPI-f(ReportingIntegrity of Psychological Interventions delivered face-to-face) checklist was developed to guide reporting of treatment integrity in face-to-face psychological interventions	2022	2	na		na	1	clin		Reporting intervention integrity in evaluative studies of face-to-face psychological interventions.	5	0.5	items decribed, no examples	2	2	2	2	na	na	na	na	na	2	2	2 (guideline also for protocols)	"(…) complements(…) particulary TIDieR, CONSORT-SPI 2018 extension, SPIRIT 2013, and TREND"
128	The Intraoperative Complications Assessment and Reporting with Universal Standards (ICARUS)Global Surgical Collaboration Project: Development of Criteria for Reporting Adverse Events During Surgical Procedures and Evaluating Their Impact on the Postoperative Course	2022	2	na		na	1,2	clin and sec		Reporting of intraoperative adverse events (iAEs)	5	0.5	items described, no examples	2	2	2	2	na	na	na	na	na	2	2	2	na
139	Methods and Applications of Social Media Monitoring of Mental Health During Disasters: Scoping Review	2022	2	na		na	1	clin		Reporting of social media monitoring of mental health during disasters research.	5	0.5	items roughly described, no examples.	2	2	2	2	na	na	na	na	na	2	2	2	na
158	Rasch Reporting Guideline for Rehabilitation Research (RULER): The RULERStatement	2022	2	na		na	3	other	statistical methods	Reporting studies that apply Rasch Measurement Theory in a rehabilitation context	5	0.5	items described, no examples	2	2	2	2	na	na	na	na	na	2	2	2	na
159	Using qualitative research to develop an elaboration of the TIDieRchecklist for interventions to enhance vaccination communication: short report	2022	2	na		na	1	clin		Reporting of vaccination communication interventions in trials	5	0.5	items decribed in detail, not all with examples	2	2	2	2	na	na	na	na	na	2	2	2	is an elobaration of TIDieR checklist items
160	Preliminary Minimum Reporting Requirements for In -VivoNeural Interface Research: I. Implantable Neural Interfaces	2021	2	na		na	1	clin		Reporting of in vivo research involving implantable neural interfaces (NIs	5	0.5	items are decribed, no examples	2	2	2	2	na	na	na	na	na	2	2	2	na
165	Health‑Economic Analyses of Diagnostics: Guidance on Design and Reporting	2021	2	na		na	3	other	economic evaluations	Reporting and design of cost-effectiveness analyses (CEAs) of diagnostics	5	0.5	items are described without examples	2	2	2	2	na	na	na	na	na	2	2	2	the checklist derives/ compares ist recommonadtions from/with CHEERS and reference-case specifications
174	Intraoperative fluorescence diagnosis in the brain: a systematic review and suggestions for future standards on reporting diagnostic accuracy and clinical utility	2019	1	STARD	2	non offical	3	other	diagnostic and prognostic studies	Reporting intraoperative optical diagnosis studies	5	2	items are described, no examples	2	2	2	2	na	na	na	na	na	2	2	2	Extends the STARD list
178	Strengthening the Reporting of Observational Studies in Epidemiology Using Mendelian Randomization: The STROBE-MR Statement	2021	1	STROBE	1	offical	1	clin		Reporting medelian randomization (MR) studies	4	1	items described with examples	2	2	2	1	Other information	18,20	Other information: 20: Conflict of interest: All authors should declare all potential conflicts of interest.	Other information: 18: Funding: Describe sources fo funding and the role of funders in the present study and, if applicable, sources of funding for the databases and original study or studies on which the present study is based.	na	1	1	1	na
180	Extending the CONSORT Statement to moxibustion (STRICTOM)	2013	1	CONSORT	2	non offical	1	clin		Reporting of clinical trials of moxibustion	5	1	items described with examples	2	2	2	2	na	na	na	na	na	2	2	2	na
182	Reporting Guidelines for Whole -Body Vibration Studies in Humans, Animals and Cell Cultures: A Consensus Statement from an International Group of Experts	2021	2	na		na	3	other		Reporting of whole-body vibration (WBV) studies	5	1	items described with examples	2	2	2	2	na	na	na	na	na	2	2	2	na
187	REPORT-PFP: a consensus from the International Patellofemoral Research Network to improve REPORTing of quantitative PatelloFemoral Pain studies	2021	2	na		na	1	clin		Reporting of quantitaive patellofemoral pain studies	5	0.5	items described in the supplementary material, no examples	2	2	2	2	na	na	na	na	na	2	2	2	Other guidelines, such as TIDiER, CERT of excercise interventions, and Toigo and Boutellier for resistance training interventions should be used additionally.
193	Describing deprescribing trials better: an elaboration of the CONSORTstatement	2020	1	CONSORT	1	official extension	1	clin		Reporting deprescribing trials	5	1	items described with examples	2	2	2	2	na	na	na	na	na	2	2	2	na
194	Comprehensive reporting of pelvic floor muscle training for urinary incontinence: CERT-PFMT	2021	2	na		na	1	clin		Reporting of perlic floor muscle training (PFMT) interventions for urinary incontinence	5	1	items described with examples	2	2	2	2	na	na	na	na	na	2	1	2	na
195	International Olympic Committee Consensus Statement: Methods for Recording and Reporting of Epidemiological Data on Injury and Illness in Sports 2020 (Includingthe STROBEExtension for Sports Injury and Illness Surveillance (STROBE-SIIS))	2020	1	STROBE	1	offical	1	clin		Reporting of injuries and illnesses in sport studies.	2	1	items decribed with examples	2	2	2	2	Other information*	22*	na	(22): Funding: Give the source of funding and the role of the funders for the present study and, if applicable, for the original study on which the present article is based*	na	1	1	1	Should be used in conjunction with the original STROBE statement
196	RIGHT for Acupuncture: An Extension of the RIGHTStatement for Clinical Practice Guidelines on Acupuncture	2021	1	RIGHT	1	offical	2	sec		Reporting of clinical practice guidelines where acupuncture is the main intervention.	4	1	items described with examples	2	2	2	2	Funding and Declaration and Management of Interests	19a, 19b, 20a, 20b	Declaration and management of conflict of interest: 20a: Decribe the conflicts of interest (financial and non-financial) that were relevant to guideline development. 20b: Decribe how conflicts of interest were evaluated and managed and how users of the guideline can access the declarations.	Funding source(s) and role(s) of the funder: 19a: Describe the specific sources of funding for all stages of guideline development. 19b: Describe the role of funder(s) in the different stages of guideline development and in the dissemination and implementation of the recommendations.	na	2	2	2	na
201	A Consensus -Based Checklist for Reporting of Survey Studies (CROSS)	2021	2	na		na	1	clin		Reporting of both web- and non-web-based surveys.	4	1	items described with examples	2	2	1 (vague, acknowledgements)	2	Other sections	17,18	Conflict of interest: 18: Declare any potential conflict of interest	Role of the funding source: 17: State whether any funding organization has had any roles in the survey’s design, implementation, and analysis.	na	2	2	2	na
202	CONSORT extension for the reporting of randomised controlled trials conducted using cohorts and routinely collected data (CONSORT-ROUTINE) : checklist with explanation and elaboration	2021	1	CONSORT	1	offical	1	clin		Reporting of randomised controlled trials conducted using cohorts and routinely collected data.	2	1	items described with examples	2	2	2	2	Other information	25	na	Funding: 25: Sources of funding and other support for both the trial and the cohort or routinely collected database(s), role of funders (modified)	na	1*	1*	1*	na
205	Artificial intelligence in dental research: Checklist for authors, reviewers, readers	2021	2	na		na	3	other		Reporting studies on artificial intelligence (AI) in dentistry.	3	0.5	items described, no examples	2	1	2	1	Other	25	na	na	25. Other: Provide information towards authorship and registration, study protocol and potential conflicts of interest	1	1	1	na
209	SQUIRE-EDU (Standards for QUality Improvement Reporting Excellence in Education): Publication Guidelines for Educational Improvement	2019	1	SQUIRE 2.0	1	offical	3	other	quality improvement studies	Reporting of studies that describe systematic efforts to improve the quality and value of health professions education.	4	1	items described with examples	2	2	2	2	Methods: what did you do?; Other information*	12, 18*	12. Ethical considerations: Ethical aspects of implementing and studying the intervention(s) and how they were addressed, including, but not limited to, formal ethics review and potential conflict(s) of interest EDU 12: Approaches to address vulnerability of learner participants	18. Funding: Sources of funding that supported this work. Role, if any, of the funding organization in the design, implementation, interpretation, and reporting.*	na	2	2	2	Should be used in conjunction with the original SQUIRE statement: If there is no EDU extension item (SQUIRE 4, 6, 11, 16, 18), the author should consult the SQUIRE item. extension, it may be used on its own or in conjunction with the SQUIRE item.
211	Anaesthesia Case Report (ACRE) checklist: a tool to promote high-quality reporting of cases in peri-operative practice	2021	2	na		na	1	clin		Reporting of cases in anaesthesia and peri‐operative medicine.	3	0.5	items described in the table of the checklist, no examples	2	2	2	2	Acknowledgements	12		na	Acknowledgements: 12: (…) b) Declaration of any external funding and/or competing interests.	2	2	2	CARE is used as a framework for ACRE
213	Journal article reporting standards for qualitative primary, qualitative meta-analytic, and mixed methods research in psychology: The APA Publications and Communications Board task force report	2018	2	na		na	2	sec		Reporting of qualitative research, mixed methods research and qualitative meta-analysis.	4	0.5	items described, no examples	2	2	2	2	Title page: Author note	na	• Acknowledge conflicts of interest, if any.	• Acknowledge funding sources or contributors.	na	2	2	2	na
224	STrengthening the Reporting Of Pharmacogenetic Studies: Development of the STROPS guideline	2020	2	na		na	1	clin		Reporting of pharmacogenetic studies.	2	1	items described with examples	2	2	2	1	other information	53	na	Funding: 53: Give the source of fuding and the role of funders for the present study, and if applicable, for the original sudy on which the present article is based.	na	1	2	2	na
231	Consensus on the reporting and experimental design of clinical and cognitive-behavioural neurofeedback studies (CRED-nf checklist)	2020	2	na		na	1	clin		Reporting of clinical and cognitive-behavioural neurofeedback experiments.	5	1	items described with examples	2	2	2	1	na	na	na	na	na	1	1	1	na
240	Guidelines for reporting case studies and series on drug-induced QT interval prolongation and its complications following acute overdose	2019	2	na		na	1	clin		Reporting of case studies and series on drug-induced QT interval prolongation and its complications following acute overdose	5	0.5	items described, no examples	2	2	2	1	na	na	na	na	na	2	2	2	na
245	Checklist for the preparation and review of pain clinical trial publications: a pain-specific supplement to CONSORT	2019	1	CONSORT	2	non offical, "checklist supplement"	1	clin		Reporting details specific to pain clinical trials.	2	1	explanation of new items and examples	2	2	2	2	Other information*	na	na	Funding*	na	1*	1*	2	supplementation to CONSORT, Consort items are only mentioned with their headings.
249	Microbiology Investigation Criteria for Reporting Objectively (MICRO) : a framework for the reporting and interpretation of clinical microbiology data	2019	2	na		na	1	clin		Reports of studies involving human clinical microbiology data.	5	0.5	explanation in the table, no examples	2	2	2	2	na	na	na	na	na	2	2	2	na
251	The Reporting on ERAS Compliance, Outcomes, and Elements Research (RECOvER) Checklist: A Joint Statement by the ERAS ® and ERAS ® USA Societies	2019	2	na		na	1	clin		Reporting of enhanced recovery after surgery (ERAS) related studies	3	1	example is given, rough explanation for every item	2	2	2	2	Other information	20	na	na	Funding: Document all sources of funding and potential conflicts of interest for the study authors	2	2	2	na
252	Reporting of stepped wedge cluster randomised trials: extension of the CONSORT 2010 statement with explanation and elaboration	2018	1	CONSORT	1	official extension	1	clin		Reporting of stepped wedge cluster randomised trials.	2	1	items described with examples	2	2	2	2	Other information	25	na	Funding: 25: Sources of funding and other support (such as supply of drugs), and the role of funders.	na	1	1	1	Extension to CONSORT
256	The reporting of studies conducted using observational routinely collected health data statement for pharmacoepidemiology (RECORD-PE)	2018	1	STROBE; RECORD	1	official extension	1	clin		Reporting of pharmacoepidemiological research undertaken using routinely collected data.	2	1	new items descibed with examples	2	2	2	1*	Other information*	22*	na	Funding: 22: Give the source of funding and the role of the funders for the present study and, if applicable, for the original study on which the present article is based.*	na	2	1*	1*	to be used with STROBE and RECORD
266	Structural brain development: A review of methodological approaches and best practices	2017	2	na		na	1	clin		Reporting methodological detail in longitudinal structural brain imaging studies.	5	2	none of the items were further described/ no examples.	2	2	2	2	na	na	na	na	na	2	2	2	na
269	Methodology of assessment and reporting of safety in anti-malarial treatment efficacy studies of uncomplicated falciparum malaria in pregnancy: a systematic literature review	2017	2	na		na	1	clin		Reporting of pregnancy-related information in anti-malarial efficacy studies.	5	2	none of the items were further described/ no examples.	2	2	2	2	na	na	na	na	na	2	2	2	na
273	RECORDS : Improved reporting of Monte Carlo Radiation transport studies: Report of the AAPM Research Committee Task Group 268	2017	2	na		na	1	clin		Reporting of Monte Carlo studies in the medical physics literature.	5	0.5	items described, noexamples	2	2	2	2	na	na	na	na	na	2	2	2	na
290	Single organ cutaneous vasculitis: Case definition & guidelines for data collection, analysis, and presentation of immunization safety data	2016	2	na		na	1	clin		Case definitions and guidelines for data collection, analysis, and presentation of single organ cutaneous vasculitis as an adverse event following immunisation	5	0.5	items decribed, no examples	2	2	2	2	na	na	na	na	na	2	2	2	"it is recommended to refer to exsisting general guidelines for the presentation and publication of randomized controlled trials, systematic reviews, and meta-analyses of observational studies in epidemiology (e.g. statements of Consolidated Standards of Reporting Trials (CONSORT) [39], of Improving the quality of reports of meta-analyses of randomised controlled trials (QUORUM) [40], and of meta…
294	A literature review of applied adaptive design methodology within the field of oncology in randomised controlled trials and a proposed extension to the CONSORT guidelines	2017	1	CONSORT	2	non offical (proposed extension)	1	clin		Reporting applied adaptive design methodology in randomised controlled trials.	2	2	no explanation or rationale	2	2	2	2	Discussion*	25*	na	Funding: 25: Sources of funding and other support (such as supply of drugs), role of funders*	na	1*	1	1	guideline is a proposed extension to the CONSORT 2010
297	A review of published analyses of case-cohort studies and recommendations for future reporting	2014	1	STROBE	1	official extension	1	clin		Reporting of case-cohort studies.	5	0.5	items decribed, no examples	2	2	2	2	na	na	na	na	na	2	2	2	"...to be used alongside exsisting STROBE guidelines."
298	Guidelines for reporting evaluations based on observational methodology	2015	2	na		na	1	clin		Reporting observational studies in the field of program evaluation.	5	0.5	items decribed, no examples	2	2	2	2	na	na	na	na	na	2	2	2	"These guidelines are complementary to the Journal Articles Reporting Standards (JARS, American Psychological Association, 2010)"
299	Reporting and Guidelines in Propensity Score Analysis: A Systematic Review of Cancer and Cancer Surgical Studies	2017	1	STROBE	1	official extension	1	clin		Reporting of propensity score analyses.	2	2	items not described, no examples	2	2	2	2	Other information	41	na	Other information: 41: Give the source of funding and the role of the funders for the present study and, if applicable, for the original study on which the present article is based	na	1	1	1	is a modification from STROBE
308	Latent Class Analysis: An example for reporting results	2016	2	na		na	1	clin		na (EQUATOR)- Reporting of latent class analysis	5	1	items (continious text) are described with one big example	2	2	2	1	na	na	na	na	na	2	2	2	na
312	Making economic evaluations more helpful for treatment choices in haemophilia	2017	2	na		na	3	other	economic evaluations	Reporting and conduct of economic evaluations within haemophilia.	5	2	items not described, no examples	2	2	2	2	na	na	na	na	na	2	2	2	CHEERS should be used
327	Improving the reporting quality of nonrandomized evaluations of behavioral and public health interventions: the TREND statement	2004	2	na		na	1	clin		Reporting of intervention evaluation studies using nonrandomized designs	5	1	items described with examples	2	2	2	2	na	na	na	na	na	2	1	2	used to expand the CONSORT RCT
333	METastasis Reporting and Data System for Prostate Cancer: Practical Guidelines for Acquisition, Interpretation, and Reporting of Whole-body Magnetic Resonance Imaging-based Evaluations of Multiorgan Involvement in Advanced Prostate Cancer	2017	2	na		na	1	clin		To promote standardisation and diminish variations in the acquisition, interpretation, and reporting of whole-body MRI scans for use in advanced prostate cancer	5	0.5	items (continous text) described, no examples	2	2	2	2	na	na	na	na	na	2	2	2	na
339	Recommendations to improve adverse event reporting in clinical trial publications: a joint pharmaceutical industry/journal editor perspective	2016	1	CONSORT	2	non offical	1	clin		Reporting clinically relevant and more informative adverse event information in clinical trial publications.	5	1	items described with examples	2	2	2	2	na	na	na	na	na	2	1	1	complements CONSORT HARMS EXTENSION
341	A Checklist for Reporting Valuation Studies of Multi -Attribute Utility -Based Instruments (CREATE)	2015	2	na		na	3	other	economic evaluations	Reporting valuation studies of multi-attribute utility instruments (MAUIs).	5	1	items described with examples	2	2	2	2	na	na	na	na	na	2	2	2	na
343	The SCARE 2020 Guideline: Updating Consensus Surgical CAse REport (SCARE) Guidelines	2020	2	na		na	1	clin		Reporting of surgical case reports.	3	0.5	items descibed in the table of the checklist, no examples	2	2	2	2	Additional Information	14	na	na	Additional information: 14: Please state any author contributions, acknowledgments, conflicts of interest, sources of funding, and where required, institutional review board or ethical committee approval.	2	2	2	is an update to SCARE
346	Homeopathic clinical case reports: Development of a supplement (HOM-CASE) to the CARE clinical case reporting guideline	2016	1	CARE	2	non offical	1	clin		Reporting clinical case reports in homeopathy.	5	0.5	items descibed in the table of the checklist, no examples	2	2	2	2	na	na	na	na	na	2	2	2	is an extension to CARE, should be used in conjuction with CARE
348	Guidelines for Reporting Articles on Psychiatry and Heart rate variability (GRAPH) : recommendations to advance research communication	2016	2	na		na	1	clin		Reporting articles on psychiatry and heart rate variability.	5	0.5	explanation of the items, no examples	2	2	2	2	na	na	na	na	na	2	2	2	na
352	Strengthening the Reporting of Observational Studies in Epidemiology—Nutritional Epidemiology (STROBE-nut) : An Extension of the STROBE Statement	2016	1	STROBE	1	official extension	1	clin		Reporting nutritional epidemiology and dietary assessment research.	5	0.5	detailed explanation, no examples	2	2	2	2	Other information*	22	na	Other Information Funding 22 Give the source of funding and the role of the funders for the present study and, if applicable, for the original study on which the present article is based.±	na	1	1	1	should be used in conjunction with STROBE
353	Sex and Gender Equity in Research: rationale for the SAGER guidelines and recommended use	2016	2	na		na	3	other		Reporting of sex and gender information in study design, data analyses, results and interpretation of findings	5	0.5	short explanation and glossary, no examples	2	2	2	2	na	na	na	na	na	2	2	2	na
357	SCCT guidelines for the interpretation and reporting of coronary CT angiography: a report of the Society of Cardiovascular Computed Tomography Guidelines Committee	2014	2	na		na	3	other	diagnostic and prognostix studies	Reporting of cardiac CT angiography (CTA) studies.	5	0.5	items described, no examples	2	2	2	2	na	na	na	na	na	2	2	2	na
361	Standardized outcomes reporting in metabolic and bariatric surgery	2015	2	na		na	1	clin		Reporting standardised outcomes in metabolic and bariatric surgery research.	5	1	items (continous text) are described, rough examples	2	2	2	2	na	na	na	na	na	2	2	2	na
363	DELTA 2 guidance on choosing the target difference and undertaking and reporting the sample size calculation for a randomised controlled trial	2018	2	na		na	1,2	clin and sec		Reporting the target difference (the effect size) in the sample size calculation of a randomised controlled trial	5	2	items are not described, no examples	2	2	2	2	na	na	na	na	na	2	1	2	na
364	Transparent reporting of data quality in distributed data networks	2015	2	na		na	1	clin		Reporting of data quality measures for studies that use observational clinical and administrative data	5	1	items are described in the table, rough examples	2	2	2	2	na	na	na	na	na	2	2	2	na
367	Quality of pain intensity assessment reporting: ACTTION systematic review and recommendations	2015	2	na		na	1	clin		Reporting pain intensity assessments in human adults.	5	2	items not described, no examples	2	2	2	2	na	na	na	na	na	2	2	2	na
368	An extension of STARD statements for reporting diagnostic accuracy studies on liver fibrosis tests: the Liver -FibroSTARD standards	2015	1	STARD	3	unclear	1	clin		Reporting cross-sectional diagnostic accuracy studies of non-invasive liver fibrosis tests.	5	0.5	items are described in the table of the checklist, and glossary	2	2	2	2	na	na	na	na	na	2	2	2	na
370	Reporting guidelines for population pharmacokinetic analyses	2015	2	na		na	1	clin		Reporting population pharmacokinetic analyses.	5	0.5	items decribed, no examples	2	2	2	2	na	na	na	na	na	2	2	2	na
378	Utstein-style guidelines on uniform reporting of in-hospital cardiopulmonary resuscitation in dogs and cats	2016	2	na		na	1	clin		Reporting clinical in-hospital cardiopulmonary resuscitation (CPR) events in dogs and cats.	5	0.5	items described, no examples	2	2	2	2	na	na	na	na	na	2	2	2	na
380	PRISMA harms checklist: improving harms reporting in systematic reviews	2016	1	PRISMA	1	official extension	2	sec		Reporting harms in systematic reviews, whether harms are a primary or secondary outcome.	2	1	items described with examples	2	2	2	2	Funding*	27*	na	Funding: Funding (19): 27: Describe sources of funding for the systematic review and other support (eg, supply of data); role of funders for the systematic review {PRISMA checklist item} :No specific additional information is required for systematic reviews of harms {Recommendations for reporting harms in systematic reviews (desirable)}	na	1*	1*	1*	includes PRISMA/ is an extension to PRISMA
398	Development and validation of reporting guidelines for studies involving data linkage	2011	2	na		na	3	other	data linkage	Evaluating the methodological quality of studies using linked data.	5	2	items not described, no examples	2	2	2	2	na	na	na	na	na	2	2	2	na
400	Translating trial-based molecular monitoring into clinical practice: importance of international standards and practical considerations for community practitioners	2011	2	na		na	1	clin		Reporting of BCR-ABL molecular testing	5	1	continous text, not quite a checklist with items, examples provided	2	2	2	2	na	na	na	na	na	2	2	2	na
410	Reporting standards for literature searches and report inclusion criteria: making research syntheses more transparent and easy to replicate	2015	2	na		na	3	other		Reporting the methods used in a literature search	5	0.5	items described, no examples	2	2	2	2	na	na	na	na	na	2	2	2	na
416	Using the spinal cord injury common data elements	2012	2	na		na	1	clin		Reporting common data elements for spinal cord injury	5	0.5	continous text, not a checklist with items, no examples	2	2	2	2	na	na	na	na	na	2	2	2	na
430	Can the Brighton Collaboration case definitions be used to improve the quality of Adverse Event Following Immunization (AEFI) reporting? Anaphylaxis as a case study	2010	2	na		na	3	other		Definitions for reporting adverse events following immunizations	5	0.5	items (continous text) are roughly described, no examples.	2	2	2	2	na	na	na	na	na	2	2	2	na
435	Minimum data elements for research reports on CFS	2012	2	na		na	1	clin		Minimum data elements that should be reported in chronic fatigue syndrome (CFS) research reports	5	0.5	items (continous text) are roughly described, no examples.	2	2	2	2	na	na	na	na	na	2	2	2	na
446	A systematic review of systematic reviews and meta-analyses of animal experiments with guidelines for reporting	2006	2	na		na	2	sec	secondary animal	Reporting of systematic reviews and meta-analyses of animal experiments	5	0.5	items are decribed, no examples	2	2	2	2	na	na	na	na	na	2	2	2	na
447	Systematic reviews and meta-analysis of preclinical studies: why perform them and how to appraise them critically	2014	2	na		na	2	sec	secondary animal	Reporting systematic reviews and meta-analyses of animal studies.	4	2	items were not described in detail, no examples	2	2	2	2	Funding, Conflict of Interest	na	Conflict of interest: Any potential conflict of interests should be reported.	Funding: Describe sources of funding for the review and other support. The role of funders should be presented	na	2	1	1	na
463	Writing for Publication in Veterinary Medicine. A Practical Guide for Researchers and Clinicians	2011	2	na		na	3	other		Writing for publication in veterinary medicine	4	0.5	items are particially described, no exmples	1	1	1	2	Diclosure and Transparency	na	Documents and contracts: Have this information available before you submit: (…) List of potential conflicts of interest for all authors (…) Verifications: Be prepared to confirm the following during submission: (...) Conflicts of interest have been disclosed for all authors.	Manuscript: (…) Acknowledgments provide name(s) and affiliation(s) of individuals and sources of funding and support.	na	2	2	2	The following guidelines are suggested to be used: • CONSORT for clinical trials • REFLECT for clinical trials involving food animals • STARD for studies of diagnostic accuracy • ARRIVE for studies involving animal experimentation • STROBE for observational studies in epidemiology • PRISMA for systematic reviews and meta-analyses
464	Publication of population data for forensic purposes	2010	2	na		na	3	other		Reporting of population genetic data for forensic purposes	5	0.5	items are described, no examples	2	2	2	2	na	na	na	na	na	2	2	2	na
474	Proposed best practice for statisticians in the reporting and publication of pharmaceutical industry-sponsored clinical trials	2011	2	na		na	1	clin		Pharmaceutical industry-sponsored clinical trials	3	0.5	items are described, no examples	2	2.0 (ICMJE is mentioned for authorship guidance)	1	2	4. Financial and other conﬂicts of interest should be disclosed	4	na	na	4. Financial and other conﬂicts of interest should be disclosed	1	1	1	na
482	The importance of uniform venous terminology in reports on varicose veins	2010	2	na		na	3	other		Venous terminology in reports on varicose veins	5	0.5	continous text and glossary, not a checklist with items	2	2	2	2	na	na	na	na	na	2	2	2	na
483	Recommendations for reporting perioperative transoesophageal echo studies	2010	2	na		na	1	clin		Reporting perioperative transoesophageal echo studies	5	0.5	some items are roughly described, but no examples	2	2	2	2	na	na	na	na	na	2	2	2	na
485	Society for Cardiovascular Magnetic Resonance guidelines for reporting cardiovascular magnetic resonance examinations	2009	2	na		na	1	clin		Cardiac and vascular imaging findings related to the performance of cardiovascular magnetic resonance (CMR) examinations	5	0.5	continous text and glossary, not quite a checklist with items	2	2	2	2	na	na	na	na	na	2	2	2	na
501	Endovascular repair compared with operative repair of traumatic rupture of the thoracic aorta: a nonsystematic review and a plea for trauma-specific reporting guidelines	2011	2	na		na	1	clin		Reporting the outcomes of treatment for blunt aortic repair	5	2	items not described, no examples	2	2	2	2	na	na	na	na	na	2	2	2	na
512	Recommended guidelines for reviewing, reporting, and conducting research on in-hospital resuscitation: the in-hospital ‘Utstein style’	1997	2	na		na	1	clin		Reporting research on in-hospital resuscitation	5	0.5	items described in the table, no examples	2	2	2	2	na	na	na	na	na	2	1	2	na
513	Standardization of uveitis nomenclature for reporting clinical data. Results of the First International Workshop	2005	2	na		na	1	clin		Standardization of uveitis nomenclature for reporting clinical data	5	0.5	continous text and glossary, not a checklist with items	2	2	2	2	na	na	na	na	na	2	2	2	na
526	Calibration methods used in cancer simulation models and suggested reporting guidelines	2009	2	na		na	1	clin		Calibration methods used in cancer simulation models	5	2	glossary is provided but no further explanation/ examples	2	2	2	2	na	na	na	na	na	2	2	2	na
529	A reporting guideline for clinical platelet transfusion studies from the BEST Collaborative	2013	2	na		na	1	clin		Clinical platelet transfusion studies	5	0.5	very detailed explanation, no examples	2	2	2	2	na	na	na	na	na	2	1	2	na
534	Consensus guidelines for the conduct and reporting of clinical trials in systemic light-chain amyloidosis	2012	2	na		na	1	clin		Clinical trials in systemic light-chain amyloidosis	5	0.5	continous text, not a checklist with items	2	2	2	2	na	na	na	na	na	2	2	2	na
548	Reporting results of latent growth modeling and multilevel modeling analyses: some recommendations for rehabilitation psychology	2010	2	na		na	1	clin		Reporting the findings from studies where multilevel modeling (MLM) and latent growth modeling (LGM) have been used to analyze the data	5	0.5	items are roughly described, no examples	2	2	2	2	na	na	na	na	na	2	2	2	na
550	Assessing and reporting heterogeneity in treatment effects in clinical trials: a proposal	2010	2	na		na	1	clin		Multivariate risk-based heterogeneity in treatment effects (HTE) in clinical trials	5	0.5	items (continous text) are described, no examples	2	2	2	2	na	na	na	na	na	2	2	2	na
558	A comprehensive checklist for reporting the use of OSCEs	2009	2	na		na	3	other	OSCES	Reporting of OSCE studies in medical education	5	0.5	items are roughly described, no examples	2	2	2	2	na	na	na	na	na	2	2	2	na
561	Perspective: Guidelines for reporting team-based learning activities in the medical and health sciences education literature	2012	2	na		na	3	other	activities in the medical and health sciences education literature	Team-based learning activities in the medical and health sciences education literature	5	0.5	items are described in the table, no examples	2	2	2	2	na	na	na	na	na	2	2	2	na
564	Standardized reporting of clinical practice guidelines: a proposal from the Conference on Guideline Standardization	2003	2	na		na	2	sec		To support more comprehensive documentation of practice guidelines.	3	0.5	items described in the table, no examples	2	2	1.0 (vague!, see "6")	2	Funding source/ sponsor	6.,7.	na	na	6. Developer: Identify the organization(s) responsible for guideline development and the names/credentials/potential conflicts of interest of individuals involved in the guideline’s development. 7. Funding source/ sponsor: Identify the funding source/sponsor and describe its role in developing and/or reporting the guideline. Disclose potential conflict of interest.	2	2	2	na
568	Economic evaluation using decision analytical modelling: design, conduct, analysis, and reporting	2011	2	na		na	3	other	Economic evaluations	Economic evaluations using decision analytical modelling	5	0.5	items (continous text) roughly described, no examples	2	2	2	2	na	na	na	na	na	2	2	2	na
579	RAMESES publication standards: realist syntheses	2013	2	na		na	2	sec		Reporting realist syntheses	3	1	all items are explained with examples	2	2	2	2	DISCUSSION: Funding	19	na	na	19: Funding: Provide details of funding source (if any) for the review, the role played by the funder (if any) and any conflicts of interests of the reviewers	2	2	2	na
581	Meta-analysis of individual participant data: rationale, conduct, and reporting	2010	2	na		na	2	sec		Meta-analysis of individual participant data	5	1	items are described with examples	2	2	2	2	na	na	na	na	na	2	1	1	Should be used with PRISMA and MOOSE
590	Reporting genetic results in research studies: summary and recommendations of an NHLBI working group	2006	2	na		na	1	clin		Reporting individual results from genetic tests to participants of heart, lung, blood, and sleep research studies	5	0.5	items are roughly described, no examples	2	2	2	2	na	na	na	na	na	2	2	2	na
597	Guidelines for clinical case reports in behavioral clinical psychology	2008	2	na		na	1	clin		Clinical case reports in behavioural clinical psychology	5	0.5	some items are roughly described, but no examples	2	2	2	2	na	na	na	na	na	2	2	2	na
602	Improving the reporting of clinical case series	2005	2	na		na	1	clin		Reporting case series data	5	2	no explanation or rationale	2	2	2	2	na	na	na	na	na	2	2	2	na
612	Guidelines for reporting non-randomised studies	2004	2	na		na	1	clin		Non-randomised studies	5	0.5	explanation provided, but no examples	2	2	2	2	na	na	na	na	na	1	1	2	should be used with CONSORT
617	“Brimful of STARLITE ”: toward standards for reporting literature searches	2006	2	na		na	3	other	literaure searches	Reporting literature searches.	5	1	short explanation only in table, one example is given	2	2	2	2	na	na	na	na	na	2	2	2	na
619	CONSORT-EHEALTH : improving and standardizing evaluation reports of Web-based and mobile health interventions	2011	1	CONSORT	1	official extension	1	clin		Evaluation reports of Web-based and mobile health interventions	4	0.5	roughly decribed, no examples, suppl. material provides comments to items	2	2	1 (Vague)	2	Methods; Other information	5, 25, 27X	Interventions: 5: i) Mention names, credential, affiliations of the developers, sponsors, and owners [6] (if authors/evaluators are owners or developer of the software, this needs to be declared in a “Conflict of interest” section or mentioned elsewhere in the manuscript) Competing interests: X27 (not a CONSORT item) i) In addition to the usual declaration of interests (financial or otherwise), a…	Funding: 25: Sources of funding and other support (such as supply of drugs), role of funders: No EHEALTH-specific additions here	na	1*	1*	1*	to be used with CONSORT
625	Reporting guidelines for music-based interventions	2011	2	no "extension" only "support"		na	1	clin	experimental	Reporting music-based interventions	5	0.5	some new items are described, but no examples	2	2	2	2	na	na	na	na	na	2	2	2	should be used with CONSORT and TREND
628	Reporting data on homeopathic treatments (RedHot) : A supplement to CONSORT	2006	1	CONSORT	2	non-official (proposed to include the allergy statments in six of the items of the consort)	1	clin		Homeopathic methods and treatments	5	0.5	new items are descibed, no examples	2	2	2	2	na	na	na	na	na	2	2	2	supplements the CONSORT statement, should be used with CONSORT, article in German
631	Evidence-based behavioral medicine: what is it and how do we achieve it?	2003	2	na		na	1	clin		Behavioural medicine research	5	0.5	items of CONSORT are explained, no examples	2	2	2	2	na	na	na	na	na	2	1	2	should complement CONSORT
633	The CONSORT statement checklist in allergen-specific immunotherapy: a GA 2 LEN paper	2009	1	CONSORT	2	non-official (proposed to include the allergy statments in six of the items of the consort)	1	clin		Trials in allergen-specific immunotherapy	5	0.5	some new items are roughly described, but no examples	2	2	2	2	na	na	na	na	na	1	1	2	na
636	CONSORT Statement for Randomized Trials of Nonpharmacologic Treatments: A 2017 Update and a CONSORT Extension for Nonpharmacologic Trial Abstracts	2017	1	CONSORT	1	official extension	1	clin		Trials assessing nonpharmacologic treatments	2	1	items are not described in detail and no examples, examples are provided in the suppl. material for some items	2	2	2	2	Other information*	25*	na	Funding: 25: Sources of funding and other support (such as supply of drugs), role of funders*	na	1*	1*	1*	supplements the CONSORT statement
638	Consort 2010 statement: extension to cluster randomised trials	2012	1	CONSORT	1	official extension	1	clin		Cluster randomised trials	2	1	all extended ("new") items described, examples, and rationale.	2	2	2	2	Other information*	25*	na	Funding: 25: Sources of funding and other support (such as supply of drugs), role of funders*	na	1*	1*	1*	supplements the CONSORT statement
640	Revised STandards for Reporting Interventions in Clinical Trials of Acupuncture (STRICTA) : extending the CONSORT statement	2010	1	CONSORT	1	official extension	1	clin		Interventions in clinical trials of acupuncture	2	1	all extended ("new") items described, examples, and rationale.	2	2	2	2	Other information*	25*	na	Funding: 25: Sources of funding and other support (e.g., supply of drugs); role of funders*	na	1*	1*	1*	should be used with CONSORT, replaces item 5 in CONSORT 2010 when reporting an acupuncture trial, reports the Consort table alongside the extension.
645	Reporting and presenting information retrieval processes: the need for optimizing common practice in health technology assessment	2010	2	na		na	2	sec		Information retrieval processes in health technology assessment	5	0.5	most of the items are described in detail, but no exmaples; however templates are provided in Suppl. Material	2	2	2	2	na	na	na	na	na	2	2	2	na
650	Recommended guidelines for uniform reporting of pediatric advanced life support: the pediatric Utstein style	1995	2	na		na	1	clin		Paediatric advanced life support	5	0.5	text is a full text of explaining how to report, no examples	2	2	2	2	na	na	na	na	na	2	2	2	na
652	Guidelines for reporting results of quality of life assessments in clinical trials	1996	2	na		na	1	clin		Quality of life assessments in clinical trials	6	0.5	most of the items are described in detail, but no exmaples	2	2	2	2	Title and authors	na	na	(…)The sponsor(s) of the research, if any, are to be diclosed as a footnote eithere here or at the end of the article.	na	2	2	2	na
655	Strengthening the reporting of Genetic RIsk Prediction Studies: the GRIPS Statement	2011	2	na		na	1	clin		Genetic risk prediction studies	3	1	explanation and description	2	2	2	1	Other	25	na	na	Funding: 25: Give source of funding and the role of the funders for the present study. State whether there are any conflicts of interest.	2	1	1	na
656	GNOSIS : guidelines for neuro-oncology: standards for investigational studies-reporting of phase 1 and phase 2 clinical trials	2005	2	na		na	1	clin		Phase 1 and phase 2 clinical trials in neuro-oncology	3	0.5	most of the items are described in detail, but no examples	2	2	2	2	Acknowledgements	18	na	na	Acknowledgements: Disclosure: 18: Financial disclosure and any potential conflict of interest of the authors Trial sponsor	2	1 "protocol deviations"	2	na
657	Standard guidelines for publication of deep brain stimulation studies in Parkinson’s disease (Guide 4 DBS-PD)	2010	2	na		na	1	clin		Deep brain stimulation studies in Parkinson's disease	5	2	none of the items were further described/ no examples	2	2	2	2	na	na	na	na	na	2	2	2	na

## Sheet: criteria
Checklists: Name of the checklist
Year: Year of the publication of the checklist
Ext: Extension (yes=1, no=2) Extension means whether the checklist we assessing is an "extension" of the main checklist or if it is the main checklist
Ext. Of: Name of the guideline that is extended.
Code_ type extension: (refers to "type of extension ") Is the guideline an official extension? (official=1, non-official=2).
Type of extension: What type of extension is the guideline? (official, non-official, na)
Code_study_typ: Clinical studies/clin(e.g. RCT, observational studies, experimental studies, …)=1, Secondary research/sec: guidelines, SR, metaanalysis=2, other/ cannot be classified: economic evaluations, qualitative studies,…)=3
Study_typ_group: Clin: Clinical study, sec: secondary research, other: other
Observation_study_typ: Observations towards the type of study
Study_typ: Type of study where the checklist is applied (as stated by the EQUATOR website)
COI_Sponsor_present: How COI item is presented? (Only one item for COI is presented=1; only one item for sponsorship/funding is presented=2; mixed COI and sponsorship in the same item=3; there are 2 separated items for COI and sponsorship=4, no item for COI or funding/sponsorship=5), there is no specific item for COI/ sponsorship but something related is mentioned in the text=6)
Article_rat: Does the checklist provide a description for each item (yes = 0.5) and provides in addition to that examples/ a rationale to use the items/checklist (yes=1), or are neither the description nor a rational provided? (=2).
Observation_article_rat: Observations made towards the rationale of the article
COI_explicit_inform: Does the COI item explicitly informed researchers to disclose their relationships and activities instead of reporting only information that they understood could potentially be a COI? (yes=1; no=2)
ICMJE: Does the item explicitly instructed to use the International Committee of Medical Journal Editors (ICMJE) disclosure of interest form? (yes=1; no=2)
Author_guide: Does the checklist contain an item on authorship guidance? (yes=1; no=2)
Raw_Data_share: Does the guideline has guidance for sharing the raw data related to the study assessed? (yes=1; no=2)
Section: Title of the section where COI information can be found
Item_number: Number of item mentionining information on COI
Item_description_COI: Write down (copy/paste) the item in full when the item is about COI only
Item_description_Sponsorship: Write down (copy/paste) the item in full when the item is about Sponsorship only
Item_description_mixed: Write down (copy/paste) the item in full when it reports both COI and sponsorship; na=not applicable
Registration: Is there any guidance for authors to register their study? (yes=1, no=2, na=3)
Protocol_established: Is there any guidance to establish a research protocol before conducting the study? (yes=1, no=2, na=3)
Protocol_share:Is there any guidance suggesting authors to share the research protocol? (yes=1, no=2, na=3)
OBSERVATIONS: Additional observations made
"*": This means that the teported item was derived from the guidline that was extended by the guideline that was investigated. The investigated guideline takes over the item of the other guideline but reports it as well. E.g.: if there ws an extension to the CONSORT statemnt, and the guideline reports all items from the CONSORT "original guideline" as well in their paper, and for some items repor…
